# Supplementary material for: Narrowband Deep-Blue Multi-Resonance Induced Thermally Activated Delayed Fluorescence: Insights from the Theoretical Molecular Design
Source: Molecules. 2022 Jan 6;27(2):348. doi: 10.3390/molecules27020348 (PMC8780697; doi:10.3390/molecules27020348)
Supplement: Supplementary file 1 [file molecules-27-00348-s001.zip]

Archive with 1 entries (1 files):
- molecules-1533003-supplementary.pdf
